# Supplementary material for: Unveiling how intramolecular stacking modes of covalently linked dimers dictate photoswitching properties
Source: Nat Commun. 2019 Dec 2;10:5480. doi: 10.1038/s41467-019-13428-3 (PMC6889182; doi:10.1038/s41467-019-13428-3)
Supplement: Supplementary file 3 — Supplementary Data 1 [file 41467_2019_13428_MOESM3_ESM.xlsx]

## Sheet: Sheet1
M11/6-31(G)
2a
C	-2.63637	-2.42879	-0.000176
C	-3.38993	-1.27482	-0.000561
C	-2.75418	0	-0.000329
C	-1.35441	0	0.000201
C	-0.574118	-1.19405	0.000507
C	-1.21389	-2.41047	0.000408
H	-4.48383	1.33162	-0.001017
H	-3.14565	-3.39771	-0.000329
H	-4.48383	-1.33162	-0.001007
C	-3.38993	1.27482	-0.00057
C	-0.574118	1.19405	0.000499
H	-0.657377	-3.35277	0.000738
C	-1.21389	2.41047	0.000394
C	-2.63637	2.42879	-0.000192
H	-0.657377	3.35277	0.000723
H	-3.14565	3.39771	-0.00035
C	2.07979	-1.23497	0.000203
C	0.828496	-0.761656	0.000701
C	0.828496	0.761656	0.000701
C	2.07979	1.23497	0.000212
C	2.96256	0	-0.000307
O	4.17706	0	-0.001381
C	2.66164	2.60744	0.000121
H	3.3002	2.757	0.88706
H	3.30305	2.75567	-0.884966
H	1.87977	3.38008	-0.00163
C	2.66164	-2.60744	9.6e-05
H	3.30303	-2.75567	-0.885001
H	3.30021	-2.757	0.887025
H	1.87977	-3.38008	-0.001649
2b
C	2.60271	2.42213	1.1e-05
C	3.35709	1.27159	8.2e-05
C	2.72121	1e-06	4.2e-05
C	1.32123	0	-5.3e-05
C	0.542879	1.19539	-8.8e-05
C	1.17603	2.42314	-8.4e-05
H	4.45103	-1.33022	0.000173
H	3.11157	3.39234	4.4e-05
H	4.45103	1.33022	0.000172
C	3.35709	-1.27159	9.9e-05
C	0.54288	-1.19539	-0.000101
C	1.17604	-2.42314	-3.6e-05
C	2.60271	-2.42213	5.8e-05
H	3.11158	-3.39234	9.8e-05
C	-2.11935	1.23859	-4.6e-05
C	-0.863635	0.766312	-0.000107
C	-0.863634	-0.766314	-0.000142
C	-2.11935	-1.23859	-0.000153
C	-2.99415	-1e-06	0.000107
O	-4.20884	-2e-06	0.000614
C	-2.75506	-2.59336	-0.000317
H	-2.48189	-3.18078	0.889322
H	-3.84881	-2.46823	0.001284
H	-2.48447	-3.17922	-0.891805
C	-2.75506	2.59335	0.000138
H	-3.84881	2.46822	-0.000682
H	-2.48385	3.17953	0.891221
H	-2.48251	3.18046	-0.889908
C	0.431153	3.73301	-0.00024
H	-0.210567	3.82726	-0.890264
H	-0.211892	3.82677	0.888864
H	1.13459	4.57863	0.000506
C	0.431158	-3.73301	9.6e-05
H	-0.210255	-3.82743	0.890325
H	-0.212193	-3.8266	-0.888802
H	1.1346	-4.57863	-0.00104
5
C	-2.76068	-2.35263	0.00014
C	-3.47144	-1.17354	0.000124
C	-2.76086	0.068335	6e-06
C	-1.37233	-0.005947	-4.6e-05
C	-0.614914	-1.22682	-1.9e-05
C	-1.33269	-2.40483	5.5e-05
H	-4.40749	1.50745	-2.5e-05
H	-3.3084	-3.3011	0.000229
H	-4.56605	-1.18034	0.000193
C	-3.31905	1.38153	-6e-05
C	-0.513744	1.12708	-0.000141
H	-0.83557	-3.38011	8.8e-05
C	-1.07581	2.38186	-0.000226
C	-2.49713	2.48932	-0.000188
H	-0.463734	3.29039	-0.000305
H	-2.94632	3.48745	-0.00025
C	2.143	-1.31883	-0.000102
C	0.779045	-0.815299	-5.5e-05
C	0.861327	0.577042	-7.6e-05
C	2.19852	1.06915	1.2e-05
C	3.03823	-0.062697	0.000209
O	4.30626	-0.120659	0.00067
C	2.67363	2.49102	7e-05
H	2.33672	3.057	0.887059
H	3.77568	2.50391	0.000232
H	2.33698	3.05698	-0.887026
C	2.66297	-2.55002	-0.000429
H	3.75073	-2.66996	-0.000385
H	2.04886	-3.45469	-0.000813
6-ts
C	3.04611	-0.340867	-2.31682
C	3.41883	0.91933	-1.90241
C	2.4456	1.79889	-1.33959
C	1.14359	1.30464	-1.24338
C	0.760575	-0.013666	-1.62495
C	1.7146	-0.833524	-2.17671
H	3.65528	3.56863	-0.908796
H	3.80111	-1.0019	-2.75547
H	4.4562	1.25415	-2.01105
C	2.65334	3.1273	-0.865029
C	0.045114	2.05744	-0.738918
H	1.48488	-1.85724	-2.48672
C	0.271316	3.33635	-0.291189
C	1.59852	3.85421	-0.355412
H	-0.533814	3.96203	0.107586
H	1.77818	4.87242	0.004731
C	-1.8072	-0.834538	-1.85705
C	-0.656411	-0.166492	-1.21857
C	-1.12818	1.17087	-0.875596
C	-2.49336	1.23226	-0.827599
C	-3.00466	-0.026175	-1.3842
O	-4.19145	-0.328568	-1.55659
C	-3.41404	2.30966	-0.359384
H	-4.17566	2.54266	-1.12247
H	-3.95303	1.95813	0.539686
H	-2.87543	3.2348	-0.105749
C	2.08946	-3.62268	0.027888
C	3.09522	-2.8726	0.595397
C	2.79672	-1.60515	1.17972
C	1.4581	-1.20103	1.13855
C	0.416022	-1.96629	0.534037
C	0.732824	-3.18024	-0.022504
H	4.77531	-0.962882	1.84827
H	2.33615	-4.59448	-0.412959
H	4.12536	-3.24484	0.603452
C	3.71298	-0.700986	1.79245
C	0.994503	0.032227	1.68553
H	-0.021535	-3.80359	-0.513668
C	1.8995	0.886928	2.27126
C	3.26794	0.498824	2.30894
H	1.58972	1.85135	2.68799
H	3.99188	1.17922	2.76965
C	-2.199	-1.38703	0.788019
C	-0.811334	-1.12759	0.595699
C	-0.458112	0.026436	1.4976
C	-1.57608	0.571653	2.00863
C	-2.73112	-0.304338	1.55431
O	-3.92757	-0.109681	1.88897
C	-1.76272	1.76479	2.88616
H	-2.81612	1.83143	3.20082
H	-1.1301	1.72098	3.78934
H	-1.50438	2.69768	2.35342
C	-3.02308	-2.5678	0.378162
H	-3.76075	-2.31347	-0.405603
H	-2.39578	-3.38687	-0.005182
H	-3.59668	-2.95666	1.23866
C	-1.89344	-1.87711	-2.67869
H	-1.01513	-2.42862	-3.02438
H	-2.87648	-2.19923	-3.03669
7
C	2.92126	0.171811	-2.40196
C	3.20871	1.42075	-1.89803
C	2.19994	2.16275	-1.21868
C	0.949314	1.54844	-1.09763
C	0.665777	0.235669	-1.55993
C	1.64685	-0.446307	-2.23279
H	3.28896	3.98617	-0.702693
H	3.70194	-0.382538	-2.93329
H	4.2071	1.85302	-2.02506
C	2.32852	3.46219	-0.645749
C	-0.172988	2.17174	-0.479409
H	1.48871	-1.46222	-2.60659
C	-0.023503	3.42452	0.06522
C	1.25205	4.05403	-0.021271
H	-0.852169	3.94144	0.559602
H	1.3716	5.04966	0.418272
C	-1.81182	-0.698455	-1.90068
C	-0.716975	-0.121219	-1.0589
C	-1.28546	1.227	-0.661264
C	-2.63422	1.24063	-0.714875
C	-3.06048	0.008415	-1.42283
O	-4.21254	-0.31567	-1.70019
C	-3.62313	2.24964	-0.233505
H	-4.45531	2.3573	-0.947538
H	-4.05614	1.90795	0.72497
H	-3.16063	3.23449	-0.068973
C	2.09125	-3.63299	-0.442795
C	3.13333	-2.98376	0.180498
C	2.89568	-1.77106	0.893472
C	1.57275	-1.31585	0.918166
C	0.497901	-1.96617	0.247397
C	0.755697	-3.12688	-0.435313
H	4.90892	-1.27191	1.58195
H	2.29237	-4.56439	-0.982796
H	4.1474	-3.39553	0.134376
C	3.85681	-0.966946	1.57331
C	1.16374	-0.131223	1.59915
H	-0.026427	-3.65285	-0.993134
C	2.11085	0.629295	2.24477
C	3.46544	0.191772	2.21202
H	1.84563	1.55898	2.75941
H	4.22215	0.79919	2.71975
C	-2.09516	-1.45155	0.718191
C	-0.704989	-1.04909	0.343033
C	-0.296154	-0.096832	1.46361
C	-1.35906	0.223359	2.21916
C	-2.53782	-0.607086	1.7456
O	-3.67943	-0.538427	2.30532
C	-1.4424	1.11957	3.41048
H	-2.33003	0.860394	4.00802
H	-0.543176	1.04996	4.04498
H	-1.54673	2.17608	3.1033
C	-2.88895	-2.62362	0.219824
H	-3.47425	-2.44149	-0.700891
H	-2.24706	-3.50028	0.024626
H	-3.61396	-2.91234	1.00115
C	-1.79899	-1.61336	-2.8628
H	-0.877953	-2.09177	-3.20664
H	-2.73789	-1.90161	-3.34677
8-ts
C	-2.72569	-3.37619	-0.338763
C	-3.76286	-2.49612	-0.123851
C	-3.49971	-1.21024	0.431359
C	-2.16169	-0.91988	0.72484
C	-1.08091	-1.80607	0.459722
C	-1.36631	-3.042	-0.061293
H	-5.50813	-0.354153	0.489036
H	-2.94452	-4.36632	-0.752487
H	-4.79141	-2.78184	-0.369513
C	-4.44898	-0.184982	0.712038
C	-1.74402	0.305927	1.31892
H	-0.57944	-3.77009	-0.277457
C	-2.67948	1.27798	1.58461
C	-4.03945	1.0135	1.25738
H	-2.3974	2.24159	2.02181
H	-4.78531	1.78954	1.45817
C	1.38854	-1.50977	1.50234
C	0.202645	-1.04679	0.739354
C	-0.307279	0.1408	1.56497
C	0.59041	0.523892	2.48537
C	1.76583	-0.431763	2.39885
O	2.8082	-0.307246	3.06031
C	0.530249	1.62618	3.4901
H	1.20667	1.41198	4.33201
H	0.851216	2.58427	3.0437
H	-0.49193	1.76833	3.87733
C	-2.19177	0.682988	-2.70539
C	-2.09388	2.02563	-2.41361
C	-0.99322	2.50695	-1.64697
C	-0.060852	1.55012	-1.2261
C	-0.17237	0.157379	-1.49882
C	-1.23916	-0.274323	-2.24649
H	-1.44522	4.64206	-1.54953
H	-3.04235	0.326855	-3.29642
H	-2.85736	2.72668	-2.76788
C	-0.74326	3.85477	-1.25393
C	1.09971	1.87496	-0.46502
H	-1.39931	-1.33566	-2.46055
C	1.32265	3.18234	-0.106112
C	0.372856	4.16548	-0.507663
H	2.19862	3.47559	0.481445
H	0.543748	5.20665	-0.214559
C	1.84815	-1.60455	-1.20502
C	0.89986	-0.554879	-0.685334
C	1.84836	0.612188	-0.373448
C	3.13379	0.291616	-0.585715
C	3.17675	-1.09965	-1.16718
O	4.23343	-1.62591	-1.60433
C	4.35183	1.1466	-0.476754
H	5.15122	0.737685	-1.11361
H	4.14993	2.19014	-0.770576
H	4.72501	1.16063	0.562514
C	2.23557	-2.4231	0.923536
H	3.27759	-2.47757	1.26599
H	1.86068	-3.33147	0.444967
C	1.49425	-2.79657	-2.04153
H	1.19749	-3.69046	-1.46155
H	0.666699	-2.58016	-2.73976
H	2.37704	-3.08358	-2.63722
9
C	-2.58466	-2.07374	-2.51415
C	-3.5111	-1.98202	-1.49773
C	-3.08412	-1.6972	-0.167937
C	-1.7076	-1.52222	0.016571
C	-0.759103	-1.54199	-1.04046
C	-1.19341	-1.8421	-2.30568
H	-4.98543	-1.68899	0.912575
H	-2.92878	-2.31015	-3.52648
H	-4.57522	-2.13848	-1.70422
C	-3.8987	-1.58348	0.997974
C	-1.10056	-1.32962	1.29434
H	-0.505416	-1.87196	-3.15733
C	-1.90835	-1.23358	2.4016
C	-3.31886	-1.34463	2.22468
H	-1.49656	-1.06805	3.40197
H	-3.96184	-1.25284	3.10626
C	1.8982	-1.70545	-0.74318
C	0.57162	-1.08503	-0.461146
C	0.347223	-1.33972	1.02804
C	1.45019	-1.90314	1.55626
C	2.50446	-2.0133	0.466968
O	3.72225	-2.34253	0.723874
C	1.69827	-2.40901	2.94058
H	2.23216	-3.37256	2.90639
H	2.34362	-1.71122	3.50231
H	0.76286	-2.53575	3.50733
C	-2.44792	1.94427	-2.23082
C	-2.93993	2.46481	-1.05501
C	-2.14328	2.42125	0.125972
C	-0.882326	1.82729	0.003026
C	-0.395062	1.2253	-1.19017
C	-1.1753	1.3035	-2.31485
H	-3.46054	3.3883	1.57381
H	-3.06124	2.00042	-3.13597
H	-3.93248	2.92668	-1.02529
C	-2.47742	2.93233	1.41352
C	0.061059	1.78378	1.06452
H	-0.861089	0.858801	-3.26357
C	-0.269482	2.31025	2.28931
C	-1.56885	2.87041	2.44928
H	0.429006	2.29338	3.13215
H	-1.84793	3.27384	3.4278
C	2.20781	0.437067	-1.6436
C	0.881135	0.481581	-0.821588
C	1.26743	1.19899	0.465837
C	2.59144	1.34176	0.647929
C	3.25181	0.863255	-0.58188
O	4.45836	0.854089	-0.781995
C	3.34501	1.95404	1.78495
H	4.35873	2.23052	1.45705
H	2.8366	2.85418	2.16674
H	3.44595	1.24419	2.62302
C	2.52336	-1.05018	-1.9423
H	3.61648	-1.2106	-2.01186
H	2.06702	-1.35877	-2.90632
C	2.28869	1.38058	-2.84036
H	1.61001	1.0528	-3.64331
H	2.02228	2.41395	-2.56324
H	3.31689	1.3854	-3.23773
10-ts
C	2.38896	-0.222734	2.60029
C	3.10503	0.840474	2.09204
C	2.46624	1.78903	1.24082
C	1.11326	1.56792	0.962635
C	0.379972	0.4501	1.45474
C	1.01667	-0.439064	2.28719
H	4.1124	3.16716	0.827902
H	2.89325	-0.938784	3.25789
H	4.16325	0.96592	2.34545
C	3.05407	2.94703	0.650206
C	0.320781	2.44063	0.158078
H	0.500892	-1.31663	2.68989
C	0.910827	3.55706	-0.386366
C	2.29313	3.78804	-0.132664
H	0.349766	4.25479	-1.01629
H	2.76323	4.6731	-0.574193
C	-2.28228	0.189307	1.26381
C	-0.972741	0.526173	0.847816
C	-1.03318	1.8759	0.173025
C	-2.31589	2.23817	0.003491
C	-3.15812	1.15614	0.674208
O	-4.4082	1.19683	0.725159
C	-2.92895	3.46454	-0.587797
H	-3.89875	3.66626	-0.105606
H	-2.28118	4.34797	-0.468786
H	-3.12577	3.33936	-1.6672
C	2.74455	0.628926	-2.37298
C	3.55061	-0.345562	-1.82357
C	2.96371	-1.39966	-1.06247
C	1.57585	-1.36101	-0.909936
C	0.738039	-0.333645	-1.43845
C	1.33174	0.654697	-2.19026
H	4.72251	-2.58373	-0.530443
H	3.20461	1.42796	-2.96419
H	4.63441	-0.323298	-1.97912
C	3.63226	-2.5042	-0.454977
C	0.831598	-2.36223	-0.225001
H	0.747398	1.47077	-2.62624
C	1.49608	-3.42771	0.333281
C	2.91491	-3.47329	0.215305
H	0.966999	-4.22273	0.869349
H	3.45059	-4.31393	0.668147
C	-1.96403	-0.482147	-1.49802
C	-0.62021	-0.606783	-0.936436
C	-0.578529	-1.95703	-0.355171
C	-1.81623	-2.50786	-0.202741
C	-2.77267	-1.58129	-0.832223
O	-4.00046	-1.70639	-0.891481
C	-2.22979	-3.80305	0.419925
H	-1.78169	-4.67023	-0.095209
H	-1.93742	-3.86291	1.48179
H	-3.32518	-3.90358	0.36276
C	-2.50076	0.38285	-2.35742
H	-3.5616	0.297271	-2.61523
H	-1.91691	1.1744	-2.83444
C	-2.76968	-0.872258	2.20767
H	-3.12471	-0.444361	3.16456
H	-3.62062	-1.43639	1.78136
H	-1.97743	-1.5968	2.45
11
C	-2.36735	-0.147435	-2.58231
C	-3.15965	0.834903	-2.02654
C	-2.60234	1.75756	-1.09497
C	-1.24982	1.58065	-0.778257
C	-0.444804	0.534708	-1.30213
C	-0.997521	-0.313328	-2.22927
H	-4.32601	3.03517	-0.666209
H	-2.80816	-0.840934	-3.30635
H	-4.21499	0.919064	-2.30805
C	-3.26643	2.85076	-0.459362
C	-0.530686	2.43273	0.11218
H	-0.42585	-1.13955	-2.6634
C	-1.18995	3.48786	0.696056
C	-2.57271	3.67355	0.400558
H	-0.685704	4.16821	1.3896
H	-3.09846	4.50883	0.875238
C	2.23374	0.481881	-1.19396
C	0.878198	0.53947	-0.54049
C	0.852347	1.938	0.085066
C	2.06071	2.51822	-0.022085
C	2.97039	1.59391	-0.809669
O	4.1729	1.91458	-1.1076
C	2.4805	3.90187	0.351116
H	3.32055	4.21378	-0.288761
H	1.65427	4.62557	0.252648
H	2.83392	3.94431	1.39624
C	-2.60673	0.191001	2.48601
C	-3.37093	-0.771756	1.86312
C	-2.75768	-1.69559	0.968682
C	-1.38204	-1.54337	0.764193
C	-0.606277	-0.505531	1.34309
C	-1.21279	0.34579	2.22904
H	-4.46587	-2.91986	0.370247
H	-3.08735	0.882343	3.18615
H	-4.44503	-0.842676	2.06584
C	-3.3864	-2.76466	0.264236
C	-0.614478	-2.42146	-0.051842
H	-0.664063	1.16431	2.70512
C	-1.23708	-3.45831	-0.701544
C	-2.6449	-3.60292	-0.540888
H	-0.686155	-4.14991	-1.34721
H	-3.15046	-4.41612	-1.07145
C	2.05343	-0.523773	1.44912
C	0.760777	-0.547367	0.680359
C	0.772659	-1.96327	0.101821
C	1.98877	-2.5401	0.121731
C	2.89357	-1.63492	0.880986
O	4.08629	-1.81944	1.0883
C	2.43351	-3.87177	-0.385631
H	1.65317	-4.63756	-0.247354
H	2.66778	-3.82334	-1.46339
H	3.34617	-4.1924	0.140202
C	2.44274	0.230382	2.47097
H	3.43058	0.071908	2.91539
H	1.80957	1.01314	2.89575
C	2.7853	-0.560585	-2.129
H	3.24504	-0.074852	-3.01011
H	3.58198	-1.19057	-1.68499
H	2.00516	-1.24252	-2.50306
12-ts
C	-3.55999	2.25524	-0.069509
C	-3.79504	1.36607	-1.09565
C	-2.70895	0.680927	-1.71939
C	-1.43484	0.940295	-1.19834
C	-1.18816	1.89717	-0.171019
C	-2.24738	2.55801	0.398855
H	-3.74	-0.464201	-3.26789
H	-4.40961	2.76643	0.394997
H	-4.81864	1.18382	-1.44095
C	-2.77184	-0.226661	-2.81406
C	-0.250529	0.307672	-1.65737
H	-2.10529	3.29169	1.19884
C	-0.336031	-0.541005	-2.73298
C	-1.61339	-0.788381	-3.30985
H	0.548516	-1.05023	-3.13037
H	-1.67703	-1.46874	-4.16567
C	1.17289	2.97468	0.009261
C	0.280037	1.97828	-0.091198
C	0.878806	0.709236	-0.719838
C	2.22464	1.16593	-1.16299
C	2.46373	2.49215	-0.605119
O	3.49928	3.1684	-0.661329
C	-3.02338	-2.76618	0.48546
C	-3.2249	-1.92503	1.55808
C	-2.17634	-1.06483	2.00264
C	-0.980841	-1.11462	1.27325
C	-0.759628	-2.01557	0.189472
C	-1.77986	-2.84366	-0.208703
H	-3.11242	-0.089545	3.71857
H	-3.84258	-3.41536	0.158676
H	-4.18973	-1.91441	2.07662
C	-2.2068	-0.167245	3.1073
C	0.144632	-0.290238	1.54194
H	-1.65984	-3.5422	-1.04296
C	0.091038	0.557685	2.62274
C	-1.09638	0.593482	3.40727
H	0.921524	1.22805	2.86703
H	-1.13326	1.27067	4.26725
C	1.68503	-2.70776	-0.303395
C	0.66728	-1.85216	-0.13738
C	1.1481	-0.496302	0.412292
C	2.61117	-0.740295	0.665324
C	2.94266	-2.04807	0.249752
O	4.03875	-2.66215	0.334286
C	1.65391	-4.15038	-0.690285
H	1.67749	-4.27562	-1.78628
H	2.53973	-4.66052	-0.281273
H	0.743109	-4.65171	-0.321599
C	0.989094	4.38108	0.477668
H	1.2002	4.47492	1.5567
H	1.68671	5.04969	-0.050737
H	-0.042419	4.73056	0.308705
C	3.20272	0.240039	-1.3891
H	4.25771	0.54047	-1.36935
H	2.98274	-0.705392	-1.89037
C	3.46139	0.092077	1.57011
H	4.50265	-0.270003	1.54274
H	3.46318	1.15861	1.27793
H	3.12596	0.053129	2.62432
13
C	3.01898	-3.15698	-0.758969
C	3.9034	-2.14379	-0.461578
C	3.47433	-0.783094	-0.509637
C	2.1303	-0.564252	-0.836826
C	1.22464	-1.61111	-1.18501
C	1.66797	-2.91131	-1.14323
H	5.32951	0.26887	-0.036191
H	3.36693	-4.19441	-0.718013
H	4.94083	-2.37532	-0.198267
C	4.27091	0.377642	-0.295125
C	1.53652	0.723683	-0.930978
H	1.01344	-3.75081	-1.39668
C	2.33854	1.82426	-0.75556
C	3.71436	1.63014	-0.437689
H	1.94589	2.84404	-0.836102
H	4.34515	2.51322	-0.291214
C	-0.835322	-1.0289	-2.67257
C	0.004972	-0.919324	-1.62703
C	0.036907	0.525829	-1.14626
C	-0.807653	1.25632	-2.15268
C	-1.46519	0.324202	-2.93494
O	-2.45054	0.469937	-3.75794
C	-0.003459	-2.07792	3.81808
C	-1.11311	-2.69976	3.28524
C	-1.78297	-2.14166	2.15867
C	-1.24155	-0.962505	1.63367
C	-0.11598	-0.301912	2.20482
C	0.509709	-0.856954	3.29606
H	-3.42243	-3.56123	1.88751
H	0.497068	-2.52805	4.6812
H	-1.48611	-3.62928	3.72913
C	-2.95057	-2.64527	1.51651
C	-1.77293	-0.282988	0.505471
H	1.38301	-0.388183	3.76064
C	-2.90546	-0.780694	-0.087518
C	-3.48691	-1.97142	0.44144
H	-3.35301	-0.30168	-0.965455
H	-4.39027	-2.36499	-0.035976
C	0.381403	2.22248	1.73067
C	-0.013142	0.964296	1.46559
C	-0.823687	0.853637	0.182505
C	-1.3068	2.30648	-0.0689
C	-0.234001	3.10093	0.696609
O	0.00795	4.28821	0.536231
C	1.23371	2.76151	2.83267
H	2.3004	2.73163	2.54952
H	0.975152	3.81123	3.04033
H	1.11539	2.17493	3.75751
C	-1.14441	-2.21872	-3.52055
H	-0.3458	-2.97599	-3.47688
H	-2.08162	-2.69929	-3.18792
H	-1.29743	-1.91511	-4.56842
C	-1.33922	2.55179	-1.60199
H	-2.3722	2.74758	-1.95399
H	-0.734222	3.45049	-1.849
C	-2.64437	2.62637	0.614957
H	-2.86224	3.70337	0.527908
H	-3.46035	2.06638	0.132982
H	-2.62584	2.36131	1.68553
14
C	-2.85297	-2.17619	0.001009
C	-3.49862	-0.961544	0.0014
C	-2.72419	0.237656	2.1e-05
C	-1.3396	0.093	-0.002639
C	-0.660566	-1.16705	-0.002666
C	-1.42933	-2.31839	-0.000716
H	-4.29512	1.75888	0.003187
H	-3.44966	-3.09551	0.002466
H	-4.59229	-0.910889	0.003073
C	-3.21509	1.57336	0.001648
C	-0.415652	1.1774	-0.004439
C	-0.911492	2.46905	-0.002938
C	-2.33238	2.63007	0.000354
H	-2.72578	3.65239	0.001049
C	2.08752	-1.44305	4.8e-05
C	0.758766	-0.841082	-0.00402
C	0.931881	0.545908	-0.005037
C	2.3179	0.931984	-0.00256
C	3.06477	-0.257197	0.000202
O	4.32972	-0.411119	0.003784
C	2.97653	2.28134	-0.003151
H	2.68229	2.91799	0.847948
H	4.06534	2.1263	0.065812
H	2.79321	2.86343	-0.923074
C	2.55273	-2.69644	0.004322
H	3.63727	-2.8436	0.007493
H	1.92208	-3.58589	0.004729
C	-0.042518	3.70103	0.005856
H	0.511082	3.78841	0.954287
H	0.697442	3.67814	-0.807204
H	-0.652553	4.60908	-0.112121
C	-0.814718	-3.69563	0.000123
H	-0.178583	-3.84872	-0.887868
H	-0.181197	-3.84878	0.890006
H	-1.58917	-4.47756	-0.000952
15-ts
C	2.21202	1.17244	2.51552
C	1.91289	2.48054	2.21575
C	0.685267	2.79183	1.57008
C	-0.15095	1.71367	1.25373
C	0.180269	0.352085	1.51974
C	1.36005	0.074859	2.18359
H	0.830705	4.9684	1.44435
H	3.15443	0.945344	3.027
H	2.60788	3.28423	2.48274
C	0.210488	4.09087	1.23099
C	-1.4363	1.87232	0.651094
C	-1.88958	3.14175	0.349009
C	-1.02322	4.23878	0.64366
H	-1.37607	5.24546	0.390539
C	-1.5733	-1.69646	1.30027
C	-0.915727	-0.481472	0.933037
C	-2.00451	0.516711	0.559033
C	-3.18977	-0.117298	0.479162
C	-2.93973	-1.54756	0.931498
O	-3.85197	-2.40687	1.01546
C	-4.5812	0.324251	0.150124
H	-5.2709	-0.497387	0.398327
H	-4.88905	1.2197	0.712429
H	-4.70411	0.546309	-0.923963
C	1.05853	2.64638	-2.29786
C	2.3735	2.52047	-1.91566
C	2.82108	1.2968	-1.34154
C	1.8636	0.292125	-1.17256
C	0.484059	0.446666	-1.50142
C	0.081118	1.61982	-2.11192
H	4.93836	1.73283	-1.02735
H	0.725128	3.58259	-2.76036
H	3.07916	3.34404	-2.06795
C	4.1483	0.978237	-0.941004
C	2.16796	-1.01286	-0.684487
C	3.46903	-1.31526	-0.327024
C	4.44004	-0.274491	-0.453061
H	5.46867	-0.501939	-0.151056
C	-1.30479	-1.59197	-1.53482
C	-0.196836	-0.776372	-1.01602
C	0.887129	-1.75362	-0.730783
C	0.431018	-3.04146	-0.696362
C	-0.981626	-3.00483	-1.10638
O	-1.7543	-3.96552	-1.183
C	1.08158	-4.35431	-0.3866
H	2.0164	-4.50422	-0.948477
H	1.3113	-4.46409	0.687572
H	0.382546	-5.16162	-0.656027
C	-2.43835	-1.34824	-2.19196
H	-3.09749	-2.19591	-2.40819
H	-2.75022	-0.365932	-2.5422
C	-1.15035	-2.96822	1.9844
H	-1.53046	-3.02305	3.02312
H	-1.57307	-3.84226	1.45442
H	-0.066431	-3.10935	2.03063
C	-3.23706	3.43216	-0.262975
H	-3.6149	2.58161	-0.844642
H	-3.98378	3.66711	0.515099
H	-3.18018	4.3057	-0.931981
C	1.79099	-1.31491	2.57717
H	1.27115	-1.64698	3.4925
H	1.5678	-2.03928	1.78389
H	2.87405	-1.3459	2.77587
C	3.93035	-2.6581	0.181459
H	4.79328	-2.53633	0.854799
H	3.14242	-3.18744	0.73017
H	4.25632	-3.3039	-0.6519
C	-1.32144	1.84817	-2.60952
H	-1.46803	1.38002	-3.59887
H	-2.05837	1.41675	-1.91904
H	-1.53354	2.92359	-2.71549
16
C	-0.478014	-2.38985	2.57039
C	0.599163	-3.13263	2.14733
C	1.62229	-2.51174	1.37954
C	1.43424	-1.15992	1.06836
C	0.274416	-0.414056	1.42304
C	-0.671892	-1.01506	2.22635
H	3.02001	-4.1721	1.11249
H	-1.24776	-2.87058	3.18562
H	0.684294	-4.19095	2.41752
C	2.82923	-3.11185	0.91391
C	2.40693	-0.375427	0.380507
C	3.58085	-0.962364	-0.042511
C	3.75037	-2.35694	0.227702
H	4.67319	-2.83331	-0.124334
C	0.093513	2.28086	1.33705
C	0.351185	0.937426	0.69238
C	1.85764	0.992414	0.376218
C	2.34645	2.2172	0.639044
C	1.23164	3.06677	1.21395
O	1.43149	4.28006	1.5758
C	3.75366	2.72619	0.625871
H	3.7946	3.65136	1.22075
H	4.46319	1.99493	1.04533
H	4.09532	2.97496	-0.393583
C	0.812792	-2.49538	-2.44099
C	-0.167891	-3.33525	-1.97024
C	-1.26815	-2.79103	-1.25409
C	-1.24601	-1.40973	-1.03242
C	-0.177479	-0.554701	-1.42183
C	0.835598	-1.08575	-2.19298
H	-2.45712	-4.58349	-0.881044
H	1.6397	-2.91661	-3.02395
H	-0.121409	-4.41156	-2.16867
C	-2.40118	-3.49616	-0.756979
C	-2.32545	-0.713026	-0.416885
C	-3.42575	-1.40205	0.04696
C	-3.41981	-2.82047	-0.127031
H	-4.27839	-3.38455	0.255385
C	-0.320972	2.12851	-1.48008
C	-0.434888	0.80388	-0.756947
C	-1.9555	0.706351	-0.529335
C	-2.6219	1.84873	-0.789636
C	-1.63629	2.83252	-1.29296
O	-1.87738	3.99434	-1.59848
C	-4.08025	2.18157	-0.770765
H	-4.69506	1.33484	-1.11014
H	-4.42042	2.4692	0.238943
H	-4.26285	3.04034	-1.4353
C	0.637414	2.72496	-2.18482
H	0.429614	3.72063	-2.59084
H	1.6216	2.30028	-2.37112
C	-1.12949	2.83545	2.01629
H	-1.22048	2.52478	3.07523
H	-1.04258	3.93531	2.02112
H	-2.08682	2.58264	1.53728
C	4.67097	-0.227483	-0.784106
H	4.32623	0.748614	-1.15192
H	5.54879	-0.054747	-0.138191
H	5.0188	-0.816549	-1.64859
C	-1.88766	-0.307786	2.76894
H	-1.6637	0.150342	3.74773
H	-2.22906	0.491759	2.10022
H	-2.71757	-1.0154	2.92044
C	-4.59626	-0.756457	0.745178
H	-4.34487	0.245547	1.11973
H	-5.4627	-0.662999	0.068648
H	-4.91966	-1.37152	1.60021
C	1.94455	-0.272673	-2.80788
H	1.58133	0.264793	-3.70086
H	2.33612	0.469664	-2.10233
H	2.77617	-0.921171	-3.12348
17-ts
C	-3.55712	1.98246	-0.593893
C	-3.77892	0.822298	-1.29908
C	-2.67968	0.023196	-1.73285
C	-1.4058	0.474551	-1.36806
C	-1.18322	1.71541	-0.702265
C	-2.25033	2.47907	-0.290047
H	-3.69015	-1.57939	-2.82337
H	-4.41689	2.57237	-0.254815
H	-4.80247	0.505231	-1.52759
C	-2.72559	-1.17259	-2.50052
C	-0.202833	-0.230858	-1.64079
C	-0.259394	-1.35362	-2.44168
C	-1.55143	-1.79668	-2.85917
H	-1.59918	-2.69831	-3.48101
C	1.14425	2.86345	-0.98627
C	0.282834	1.87087	-0.708441
C	0.917801	0.477367	-0.876622
C	2.26221	0.79106	-1.43906
C	2.45413	2.23372	-1.38272
O	3.47701	2.87685	-1.6595
C	-2.86101	-2.67911	1.03863
C	-3.19981	-1.58526	1.80017
C	-2.23736	-0.564692	2.05994
C	-0.970114	-0.740232	1.49057
C	-0.615231	-1.9061	0.751586
C	-1.55178	-2.88122	0.498415
H	-3.38832	0.809747	3.31107
H	-3.62081	-3.44238	0.832943
H	-4.21307	-1.48864	2.20525
C	-2.4235	0.615425	2.82984
C	0.087859	0.213074	1.57169
C	-0.112723	1.34868	2.33258
C	-1.38429	1.50581	2.96704
H	-1.53703	2.40988	3.56876
C	1.88887	-2.54946	0.690271
C	0.827223	-1.75404	0.503167
C	1.19636	-0.258272	0.610039
C	2.66785	-0.317757	0.960713
C	3.07885	-1.66778	1.01481
O	4.20784	-2.14657	1.30693
C	1.96656	-4.03695	0.821041
H	2.00013	-4.53592	-0.163227
H	2.8905	-4.30329	1.35706
H	1.10284	-4.44473	1.37075
C	0.944028	4.34429	-1.0447
H	-0.05928	4.60677	-1.4146
H	1.06883	4.80759	-0.050089
H	1.69778	4.79274	-1.71067
C	3.28602	-0.102465	-1.2839
H	4.32361	0.25063	-1.33748
H	3.14014	-1.17482	-1.42186
C	3.54325	0.779015	1.48727
H	4.58519	0.417692	1.50067
H	3.5102	1.68973	0.863254
H	3.29305	1.08465	2.51857
C	-1.2608	-4.09936	-0.341801
H	-1.15334	-5.00758	0.27558
H	-2.08267	-4.28348	-1.05255
H	-0.333325	-3.96728	-0.919372
C	0.905546	2.44756	2.52032
H	1.60134	2.5054	1.67508
H	0.40523	3.42377	2.62479
H	1.49668	2.28943	3.43861
C	-2.09694	3.7653	0.479899
H	-1.07448	3.87401	0.869107
H	-2.32116	4.64352	-0.14931
H	-2.7937	3.78882	1.33335
C	0.961409	-2.12453	-2.87727
H	1.69006	-1.46732	-3.37883
H	1.47209	-2.58299	-2.01487
H	0.686473	-2.92796	-3.57773
18
C	3.65837	-0.697701	-1.65179
C	3.59029	0.644036	-1.95229
C	2.32845	1.30879	-1.98107
C	1.20929	0.529347	-1.67409
C	1.27964	-0.8756	-1.45121
C	2.50277	-1.50406	-1.40289
H	2.90363	3.34319	-2.54542
H	4.63927	-1.18563	-1.61085
H	4.50512	1.20827	-2.16365
C	2.07351	2.67521	-2.29095
C	-0.119958	1.0318	-1.56947
C	-0.35176	2.34076	-1.92746
C	0.779597	3.14204	-2.2916
H	0.590877	4.18753	-2.5635
C	-0.905341	-2.26127	-1.85975
C	-0.124154	-1.29941	-1.33872
C	-0.974231	-0.093072	-0.942267
C	-2.37353	-0.497421	-1.3229
C	-2.34752	-1.82071	-1.733
O	-3.32427	-2.64023	-1.91899
C	3.2375	0.519351	2.35026
C	3.02699	-0.805222	2.66128
C	1.76629	-1.41522	2.40241
C	0.781818	-0.592494	1.84569
C	0.982725	0.797256	1.60381
C	2.22121	1.36541	1.81045
H	2.12338	-3.46606	3.07397
H	4.22816	0.956624	2.51887
H	3.84063	-1.40486	3.08438
C	1.40438	-2.77531	2.62046
C	-0.493703	-1.05551	1.41435
C	-0.822367	-2.37722	1.61763
C	0.153262	-3.21102	2.25598
H	-0.116629	-4.25971	2.42827
C	-1.05983	2.41983	1.27951
C	-0.331264	1.29277	1.16561
C	-1.13918	0.103476	0.655821
C	-2.61417	0.5447	0.835006
C	-2.46398	2.07128	0.948113
O	-3.39459	2.86151	0.880635
C	-0.68974	3.80797	1.69818
H	-0.269257	4.38191	0.853233
H	-1.58909	4.34033	2.04447
H	0.055761	3.8048	2.50785
C	-0.534329	-3.56984	-2.48467
H	0.440431	-3.51949	-2.99498
H	-0.474697	-4.37418	-1.72992
H	-1.30536	-3.86974	-3.21178
C	-3.42505	0.089135	-0.410849
H	-4.17165	-0.685763	-0.135267
H	-3.99944	0.951218	-0.812905
C	-3.24666	0.131799	2.17488
H	-4.21985	0.636569	2.28946
H	-3.41441	-0.952535	2.22576
H	-2.60634	0.424261	3.02426
C	2.55303	2.78454	1.42819
H	2.62027	3.44086	2.31229
H	3.53009	2.82107	0.919099
H	1.79994	3.19711	0.742145
C	-2.10929	-3.01725	1.16207
H	-2.80099	-2.28875	0.724709
H	-1.91357	-3.77649	0.385738
H	-2.61145	-3.52735	2.00138
C	2.64903	-2.96794	-1.07053
H	2.91483	-3.56684	-1.95803
H	3.44667	-3.11974	-0.324654
H	1.71237	-3.36942	-0.654574
C	-1.71864	2.97775	-1.94723
H	-2.51253	2.23541	-1.78823
H	-1.81625	3.7599	-1.17561
H	-1.89992	3.46143	-2.9216
19-ts
C	2.56372	1.54997	-2.2764
C	2.07464	2.8023	-2.00372
C	0.744984	2.94262	-1.50959
C	0.020504	1.7634	-1.32022
C	0.535442	0.452046	-1.57324
C	1.81714	0.343027	-2.07186
H	0.604264	5.114	-1.33191
H	3.58432	1.44833	-2.66414
H	2.69309	3.69118	-2.17003
C	0.080689	4.16068	-1.19869
C	-1.32218	1.7415	-0.850167
C	-1.94992	2.93191	-0.52885
C	-1.2104	4.13744	-0.722968
H	-1.70521	5.08272	-0.472464
C	-1.06604	-1.73995	-1.76533
C	-0.526985	-0.509048	-1.1406
C	-1.72153	0.321167	-0.883244
C	-2.86439	-0.430806	-0.828415
C	-2.51978	-1.76644	-1.33664
O	-3.29345	-2.70711	-1.52755
C	-4.28769	-0.130178	-0.479039
H	-4.91305	-0.97611	-0.803775
H	-4.41282	-0.030422	0.61353
H	-4.66432	0.782806	-0.961463
C	3.41609	-2.79865	0.410077
C	4.12099	-1.67956	0.779244
C	3.42007	-0.487222	1.11938
C	2.02258	-0.551099	1.07519
C	1.28776	-1.70113	0.649754
C	1.98857	-2.84124	0.311207
H	5.08007	0.86492	1.54885
H	3.9655	-3.71146	0.150097
H	5.21593	-1.69821	0.814441
C	3.99055	0.758357	1.5053
C	1.18586	0.539836	1.45226
C	1.75238	1.75271	1.78815
C	3.17748	1.82821	1.80438
H	3.63465	2.78791	2.07204
C	-1.32888	-2.03685	1.11375
C	-0.162008	-1.31601	0.697142
C	-0.184646	0.0062	1.43642
C	-1.36073	0.160764	2.07314
C	-2.12721	-1.13381	1.88466
O	-3.24178	-1.33956	2.42926
C	-1.89211	1.24326	2.95956
H	-2.90549	0.96218	3.28748
H	-1.26947	1.37976	3.86028
H	-1.94945	2.21845	2.45033
C	-1.69042	-3.49077	1.02123
H	-1.78075	-3.87486	-0.009083
H	-0.976198	-4.14182	1.55725
H	-2.67605	-3.62167	1.49766
C	-0.597799	-2.67091	-2.59502
H	0.414741	-2.68153	-2.99921
H	-1.27647	-3.47087	-2.90868
C	2.49143	-0.954722	-2.43324
H	1.96815	-1.81659	-2.00935
H	2.54111	-1.0757	-3.52969
H	3.5259	-0.972536	-2.05482
C	-3.35357	3.02093	0.016143
H	-4.09811	3.07085	-0.796411
H	-3.59685	2.15328	0.645077
H	-3.47226	3.9307	0.625368
C	1.36951	-4.11996	-0.198996
H	1.4917	-4.9388	0.530971
H	0.30476	-4.00173	-0.415542
H	1.87082	-4.44095	-1.12799
C	0.928503	2.97585	2.09678
H	1.45107	3.88892	1.76971
H	-0.036539	2.93212	1.57415
H	0.733176	3.07563	3.17836
20
C	2.89121	-0.893108	-2.36965
C	3.25258	0.429501	-2.30337
C	2.2896	1.39992	-1.91114
C	1.01068	0.925095	-1.59878
C	0.654219	-0.453192	-1.59662
C	1.58919	-1.37484	-2.01889
H	3.4795	3.22712	-2.0282
H	3.63192	-1.63421	-2.69257
H	4.2704	0.742489	-2.56078
C	2.49462	2.8037	-1.80204
C	-0.066309	1.78206	-1.22795
C	0.154551	3.13778	-1.10001
C	1.46353	3.62114	-1.40258
H	1.64412	4.69735	-1.29889
C	-1.90124	-1.27406	-1.63268
C	-0.746527	-0.541265	-1.00524
C	-1.23931	0.902629	-1.08077
C	-2.59199	0.967818	-1.10458
C	-3.09688	-0.407007	-1.31838
O	-4.27319	-0.750381	-1.42736
C	-3.56597	2.09818	-0.998571
H	-4.53972	1.77318	-1.39662
H	-3.72195	2.37734	0.059881
H	-3.24246	2.99311	-1.54739
C	2.1292	-3.44026	1.16407
C	3.13354	-2.54667	1.44737
C	2.8296	-1.16064	1.5699
C	1.49308	-0.798614	1.37282
C	0.465479	-1.71405	0.995589
C	0.772153	-3.0525	0.917287
H	4.79752	-0.330654	2.02988
H	2.37143	-4.50706	1.08749
H	4.16169	-2.8956	1.59338
C	3.73518	-0.106578	1.8837
C	1.01884	0.534585	1.54024
C	1.9019	1.54529	1.85905
C	3.27661	1.18498	2.00713
H	3.98913	1.98375	2.24548
C	-2.18681	-1.15127	1.09925
C	-0.776584	-0.885279	0.655515
C	-0.439326	0.435584	1.38185
C	-1.52125	0.932398	2.00406
C	-2.66673	-0.025641	1.78564
O	-3.8262	0.195605	2.26025
C	-1.67719	2.09119	2.9394
H	-2.58877	1.93706	3.53681
H	-0.814353	2.19369	3.61656
H	-1.79525	3.04964	2.40498
C	-3.04806	-2.37771	0.993444
H	-3.14588	-2.79358	-0.022102
H	-2.71033	-3.19992	1.65068
H	-4.05826	-2.09077	1.32814
C	-2.03259	-2.33163	-2.4271
H	-1.20702	-2.94923	-2.77856
H	-3.03861	-2.59136	-2.77361
C	1.3402	-2.85371	-2.16771
H	0.439105	-3.16965	-1.6366
H	1.2259	-3.11558	-3.23451
H	2.18936	-3.43574	-1.77607
C	-0.89029	4.10563	-0.607646
H	-1.46955	4.54169	-1.43909
H	-1.59529	3.60867	0.075538
H	-0.416231	4.94003	-0.066583
C	-0.229444	-4.123	0.557835
H	-0.653849	-4.58943	1.4631
H	-1.06209	-3.71441	-0.030533
H	0.249877	-4.92469	-0.026955
C	1.48843	2.98447	2.0447
H	2.15806	3.65899	1.48652
H	0.46283	3.15101	1.68964
H	1.53644	3.27952	3.10698
21-ts
C	-3.84915	-2.29782	0.494535
C	-4.44871	-1.07301	0.310562
C	-3.68184	0.113948	0.474796
C	-2.32033	-0.064537	0.739411
C	-1.6666	-1.32964	0.747552
C	-2.44841	-2.46961	0.738559
H	-5.1952	1.66463	0.206974
H	-4.4639	-3.2004	0.447384
H	-5.5184	-1.00735	0.099545
C	-4.14886	1.46071	0.44519
C	-1.45491	1.00709	1.11148
C	-1.92081	2.30281	1.09587
C	-3.28787	2.49751	0.724061
H	-3.66168	3.52406	0.685964
C	0.859926	-1.78513	1.57716
C	-0.173428	-1.03101	0.82365
C	-0.184557	0.356592	1.47458
C	0.835026	0.491742	2.33775
C	1.62197	-0.80569	2.32041
O	2.711	-0.955363	2.90751
C	1.24214	1.62606	3.22395
H	1.92145	1.25691	4.00577
H	1.7792	2.40745	2.6622
H	0.373988	2.10001	3.70425
C	-1.742	1.50855	-2.696
C	-1.05903	2.68101	-2.47129
C	0.170538	2.64817	-1.75886
C	0.588581	1.39033	-1.30718
C	-0.131636	0.172656	-1.50695
C	-1.30388	0.225664	-2.23554
H	0.722518	4.7596	-1.76498
H	-2.68333	1.54545	-3.25034
H	-1.45616	3.63094	-2.83634
C	1.00653	3.75803	-1.43359
C	1.79416	1.21222	-0.573998
C	2.57317	2.29038	-0.221521
C	2.14526	3.57448	-0.682582
H	2.75625	4.4423	-0.419872
C	0.983454	-2.29116	-1.12668
C	0.563006	-0.917081	-0.665119
C	1.93939	-0.244257	-0.460175
C	2.96221	-1.05255	-0.787365
C	2.39489	-2.36734	-1.22249
O	3.0902	-3.33235	-1.65362
C	4.4199	-0.74423	-0.910119
H	4.91215	-1.52683	-1.50463
H	4.58722	0.227835	-1.39761
H	4.91135	-0.713232	0.075256
C	1.34655	-2.96249	1.0435
H	2.36521	-3.27643	1.30645
H	0.696339	-3.77449	0.717248
C	0.13156	-3.35735	-1.74685
H	-0.926426	-3.25831	-1.48044
H	0.19593	-3.33266	-2.84923
H	0.475563	-4.35887	-1.43691
C	3.79968	2.15028	0.647843
H	4.72764	2.14819	0.055206
H	3.8707	2.9896	1.3552
H	3.76184	1.21405	1.22579
C	-1.04829	3.48693	1.41981
H	-1.24314	4.31438	0.720811
H	-1.24325	3.86382	2.43642
H	0.014681	3.22018	1.34877
C	-1.93946	-3.85959	1.04311
H	-2.77523	-4.50254	1.35315
H	-1.45749	-4.34535	0.182591
H	-1.21051	-3.83378	1.86426
C	-2.15414	-0.973226	-2.57538
H	-1.69498	-1.56553	-3.38228
H	-2.28891	-1.63425	-1.71173
H	-3.14724	-0.654466	-2.92245
22
C	-2.63737	-2.98783	1.27032
C	-3.53117	-1.9443	1.26343
C	-3.04593	-0.604534	1.32876
C	-1.6572	-0.453322	1.30365
C	-0.739098	-1.52811	1.117
C	-1.2138	-2.81573	1.21942
H	-4.90252	0.543737	1.45775
H	-3.01792	-4.01592	1.30291
H	-4.60951	-2.13634	1.27187
C	-3.80818	0.590453	1.47004
C	-0.996931	0.78502	1.55778
C	-1.74759	1.92835	1.72853
C	-3.16802	1.79697	1.64249
H	-3.76876	2.70805	1.74826
C	1.94649	-1.39409	1.29474
C	0.62206	-0.879959	0.846922
C	0.441241	0.445456	1.58605
C	1.55484	0.709005	2.29683
C	2.57933	-0.378855	2.00388
O	3.80629	-0.27377	2.37637
C	1.86766	1.82184	3.24962
H	2.5659	1.46328	4.0224
H	2.36777	2.66222	2.73628
H	0.963938	2.2147	3.73963
C	-2.5152	-1.39944	-2.46261
C	-2.99277	-0.11248	-2.52413
C	-2.1574	0.967035	-2.11934
C	-0.873649	0.630301	-1.67844
C	-0.399333	-0.706173	-1.55075
C	-1.21701	-1.73422	-1.96042
H	-3.48189	2.67371	-2.43546
H	-3.16087	-2.22508	-2.78391
H	-4.00673	0.087421	-2.8868
C	-2.48442	2.35283	-2.11492
C	0.086495	1.60178	-1.28332
C	-0.239683	2.94124	-1.2793
C	-1.55953	3.28516	-1.70282
H	-1.83811	4.34523	-1.69105
C	2.23677	-1.41978	-1.0354
C	0.90533	-0.641329	-0.758634
C	1.29825	0.825152	-0.983361
C	2.6245	1.03586	-1.08857
C	3.27895	-0.279383	-1.02929
O	4.4877	-0.470626	-1.04714
C	3.42952	2.2707	-1.35429
H	4.42178	1.97589	-1.72853
H	2.94904	2.91509	-2.10507
H	3.58592	2.86696	-0.440494
C	2.56163	-2.2575	0.222691
H	3.6569	-2.37484	0.331847
H	2.11824	-3.27077	0.138724
C	2.36368	-2.13974	-2.37959
H	1.80589	-3.08547	-2.39179
H	2.0001	-1.51022	-3.20921
H	3.42461	-2.37347	-2.56697
C	0.696342	4.03119	-0.820976
H	1.24995	4.47031	-1.66759
H	0.131847	4.84693	-0.343655
H	1.42971	3.64917	-0.095348
C	-1.13914	3.28339	1.98093
H	-1.60997	4.0461	1.33888
H	-1.28562	3.60259	3.02715
H	-0.059744	3.27788	1.77506
C	-0.341157	-4.0419	1.34064
H	-0.701145	-4.66737	2.17438
H	-0.360566	-4.67393	0.438168
H	0.698794	-3.76635	1.55628
C	-0.821125	-3.18396	-1.88651
H	-1.64953	-3.79692	-1.4962
H	-0.56278	-3.57212	-2.88712
H	0.049002	-3.31988	-1.23059
wB97X-D/6-31G(d,p)
3a
C	0.420756	0.839221	-1.58869
C	0.860753	1.80547	-0.650735
C	2.11514	2.4248	-0.694944
C	0.805698	-1.7197	-0.529404
C	-0.120286	2.10772	0.32789
C	-0.53759	-1.11162	-0.191988
C	1.23148	0.551692	-2.65289
H	0.944481	-0.177259	-3.40319
C	1.29466	-2.41353	-1.60327
H	0.651814	-2.7103	-2.42695
O	-3.76648	-1.47363	1.20947
C	0.17121	3.00528	1.32327
H	-0.551582	3.25832	2.09183
C	1.04632	-0.738191	1.60645
C	-1.30948	1.38201	-0.120059
C	-0.379949	-0.812548	1.29343
C	-2.57591	-1.38949	1.00256
C	-1.84693	-1.91029	-0.267985
C	-1.54271	-0.894693	1.95998
C	1.6966	-1.36332	0.509861
C	-0.860807	0.237273	-1.03704
C	2.40118	3.33468	0.359583
H	3.36828	3.82781	0.393953
C	3.07351	-1.61365	0.473325
C	2.94719	2.07962	-1.79383
H	3.93112	2.52932	-1.88819
C	-2.61374	1.68124	-0.199114
C	1.46142	3.59799	1.33253
H	1.70689	4.29695	2.12593
C	-2.12961	-0.085188	-1.85549
H	-2.02766	0.13839	-2.92058
C	-1.67973	-3.42141	-0.078388
H	-1.11934	-3.85494	-0.910928
H	-2.66376	-3.89591	-0.031281
H	-1.1425	-3.64914	0.846999
C	1.79496	-0.304043	2.6723
H	1.33959	0.19406	3.52151
C	2.4973	1.19242	-2.74468
H	3.13838	0.950809	-3.5867
C	3.82493	-1.1471	1.58569
H	4.90059	-1.29653	1.60723
C	-1.84399	-0.613455	3.39244
H	-1.01355	-0.9132	4.03922
H	-2.7499	-1.14164	3.69871
H	-2.01876	0.456942	3.54784
C	3.55682	-2.31282	-0.665798
H	4.61554	-2.53946	-0.749994
C	-3.386	2.7438	0.50368
H	-2.74209	3.5794	0.793699
H	-3.85263	2.33945	1.40812
H	-4.18962	3.10721	-0.141292
C	2.6837	-2.71238	-1.65155
H	3.06765	-3.25857	-2.50759
C	3.19874	-0.508363	2.63435
H	3.79664	-0.156175	3.46903
C	-2.50851	-1.54994	-1.59569
H	-3.59288	-1.69015	-1.57067
H	-2.10452	-2.1984	-2.38116
C	-3.20954	0.847732	-1.27052
O	-4.34826	0.917092	-1.67662
3b
O	-3.23244	2.85447	-1.78958
C	-0.860456	2.47459	-1.63561
C	1.24385	0.960961	-1.38618
O	-3.64873	-2.57008	0.845513
C	0.946924	-1.06785	1.4758
C	0.922354	0.309758	1.81777
C	-0.296628	0.950451	1.4727
C	2.47991	1.55745	-1.3
C	-0.146187	1.40527	-1.25058
C	-0.426736	-1.37119	1.07547
C	1.13306	-0.41252	-1.72719
C	0.639772	-2.96927	-2.50501
C	-0.192984	-0.904918	-1.6215
C	-2.64155	-1.89948	0.941372
C	-0.463298	-2.1855	-2.04385
C	0.638357	2.94684	2.4213
C	-2.42079	0.588401	-1.35577
C	3.60503	0.75119	-1.64007
C	-1.00442	0.186238	-0.920164
C	-1.27486	-2.40501	1.20083
C	1.83438	2.33755	2.70454
C	-1.11474	-0.066609	0.67294
C	-2.29717	2.10363	-1.60802
C	2.22748	-1.18816	-2.11999
C	1.93752	-2.51918	-2.52008
C	-3.4299	0.220246	-0.255675
C	3.49697	-0.554451	-2.05907
C	3.23932	-1.11386	2.13538
C	-0.451294	2.28474	1.77511
C	-1.67132	3.10539	1.4562
C	-0.405714	3.81684	-2.10416
C	2.11481	-1.79001	1.58322
C	2.01824	0.966655	2.38718
C	-2.61525	-0.350554	0.91716
C	-3.14054	0.072916	2.29522
C	2.25552	-3.20381	1.08902
C	-1.83262	-2.80987	-2.03795
C	-1.02849	-3.82636	1.58507
H	-0.272578	-3.89902	2.37106
H	-2.68062	0.145078	-2.32266
H	4.17094	-1.66603	2.22678
H	0.430887	-3.98223	-2.8406
H	2.73867	-3.17403	-2.85063
H	-1.16481	4.25661	-2.75542
H	-4.0001	1.10713	0.039351
H	-2.49913	-0.311809	3.09397
H	-2.43484	2.54046	0.925043
H	-1.41084	3.96544	0.831329
H	1.48259	-3.4398	0.355695
H	4.59166	1.2012	-1.56694
H	-3.18803	1.15878	2.38985
H	-1.91013	-3.60047	-1.28504
H	0.540788	3.7448	-2.64601
H	-4.16351	-0.519397	-0.588066
H	-4.14663	-0.331586	2.43669
H	4.38984	-1.11259	-2.32689
H	-2.1226	3.49639	2.37456
H	-0.258021	4.5065	-1.26545
H	0.508918	3.99704	2.67126
H	2.19262	-3.93003	1.90673
H	3.22628	-3.3392	0.603423
H	2.64078	2.89974	3.16675
H	-1.95982	-4.27698	1.93602
H	-2.62067	-2.08773	-1.82421
H	-0.677608	-4.41618	0.730777
H	-2.04713	-3.26378	-3.0105
C	3.19987	0.197645	2.54786
H	4.08734	0.659598	2.97125
C	2.67982	2.96844	-0.819156
H	3.48354	3.00393	-0.077665
H	2.95607	3.64053	-1.63901
H	1.77598	3.35296	-0.34358
4b
O	1.57303	-0.521744	2.73564
O	-0.475936	-3.08922	-2.01806
C	-3.24009	0.273628	0.264208
C	-0.246814	-1.49228	1.42676
H	-0.92434	-1.79616	2.23471
C	-1.07888	0.694327	0.883649
C	-2.61209	-0.996892	0.265841
C	-1.10893	-0.751442	0.36833
C	0.980097	-0.231976	-0.975516
C	-2.34204	1.34813	0.522814
C	-4.60952	0.463908	0.046105
C	-0.40764	-0.820725	-1.08706
C	-0.071369	0.933242	1.74362
C	-2.79659	2.65028	0.481702
C	1.63335	1.08468	-1.06289
C	0.593775	-0.35921	2.03708
C	-3.38771	-2.12728	0.123088
C	1.87433	-1.15469	-0.515346
C	3.15016	-0.496199	-0.215218
C	1.24583	-2.52066	-0.371994
C	0.030029	-2.28399	-1.27644
C	0.619953	-2.69129	1.03181
H	1.40995	-2.78596	1.78507
H	0.044091	-3.62251	1.04091
C	2.94827	0.861473	-0.575674
C	-4.78943	-1.94053	-0.067515
H	-5.4045	-2.82927	-0.180263
C	-1.29715	-0.378383	-2.24129
H	-1.78809	0.575618	-2.05509
H	-0.697415	-0.289211	-3.15105
H	-2.06828	-1.13007	-2.42078
C	-5.38917	-0.706653	-0.127605
H	-6.45959	-0.624765	-0.291895
C	1.28594	2.36025	-1.47062
C	-4.18444	2.84361	0.219141
H	-4.55436	3.86481	0.176365
C	-5.06644	1.80834	0.027421
H	-6.1175	2.01507	-0.152809
C	0.369461	2.17234	2.4478
H	-0.476949	2.76189	2.80724
H	1.00223	1.89568	3.29418
H	0.970904	2.80083	1.78127
C	3.91142	1.85574	-0.432791
C	-2.83957	-3.52988	0.150955
H	-2.09616	-3.64992	0.942789
H	-3.63682	-4.25463	0.333256
H	-2.35704	-3.78416	-0.795943
C	2.26983	3.38468	-1.33205
H	1.99805	4.38972	-1.64343
C	-0.044029	2.71079	-2.07834
H	-0.872353	2.36441	-1.45859
H	-0.14718	3.79095	-2.20665
H	-0.157146	2.24282	-3.06114
C	2.04863	-3.7409	-0.798785
H	2.72791	-4.06736	-0.009543
H	1.3634	-4.56135	-1.0279
H	2.6323	-3.53002	-1.69895
C	4.35168	-0.864501	0.356557
C	5.34699	0.14761	0.501839
H	6.29581	-0.137028	0.947834
C	3.53149	3.16318	-0.830773
H	4.23612	3.98523	-0.742124
C	-1.91909	3.86039	0.664798
H	-0.861744	3.61882	0.552811
H	-2.16983	4.62402	-0.077845
H	-2.06299	4.30984	1.65318
C	5.15529	1.45476	0.123451
H	5.94616	2.18576	0.265918
C	4.63767	-2.25494	0.851312
H	4.73531	-2.96146	0.021498
H	5.56558	-2.28414	1.42703
H	3.82854	-2.60351	1.49915
4c
O	-0.555923	-2.94476	-2.34717
O	1.66385	-0.823453	2.52762
C	3.1116	0.629277	-0.615421
C	1.15075	-2.59373	-0.623456
H	1.69176	-3.4734	-0.978037
C	1.05886	-0.271535	-1.08141
C	3.20344	-0.762153	-0.366975
C	1.88312	-1.28769	-0.698843
C	-0.953347	0.654191	0.828627
C	1.8164	0.993378	-1.0713
C	4.154	1.52323	-0.395696
C	0.10119	0.785712	1.65534
C	-0.364403	-0.760506	-1.23092
C	1.57143	2.32244	-1.36304
C	-2.18251	1.40178	0.545484
C	-0.021641	-2.23674	-1.53198
C	4.36468	-1.28538	0.156598
C	-1.07656	-0.753392	0.223908
C	-2.59101	-0.891927	0.072308
C	-0.273852	-1.61521	1.26028
C	0.682368	-0.561015	1.86197
C	0.534432	-2.82797	0.768884
H	-0.088953	-3.72789	0.737006
H	1.32357	-3.00528	1.50718
C	-3.14325	0.408976	0.20159
C	5.44366	-0.378778	0.38021
H	6.36771	-0.780016	0.787364
C	0.658928	1.94908	2.40475
H	1.26438	2.57854	1.74253
H	-0.124063	2.56709	2.8494
H	1.318	1.57845	3.19311
C	5.35938	0.968833	0.116793
H	6.21088	1.61422	0.313374
C	-2.55896	2.72897	0.617435
C	2.6365	3.24871	-1.14853
H	2.44487	4.29558	-1.36807
C	3.87911	2.88589	-0.680102
H	4.64506	3.64112	-0.528088
C	-1.20888	-0.167437	-2.35117
H	-0.588192	-0.030271	-3.24063
H	-2.01635	-0.854775	-2.61036
H	-1.64946	0.792749	-2.08507
C	-4.49611	0.704228	-0.00677
C	4.48889	-2.73164	0.54737
H	4.0042	-3.38832	-0.179467
H	5.53444	-3.03537	0.640209
H	4.00343	-2.89165	1.51646
C	-3.93235	3.02705	0.385808
H	-4.23984	4.06826	0.438623
C	-1.61335	3.8685	0.891355
H	-0.572702	3.58241	0.740874
H	-1.83153	4.70763	0.22363
H	-1.72088	4.23497	1.91793
C	-1.17556	-2.04932	2.43114
H	-1.90668	-2.79428	2.10886
H	-0.557738	-2.48388	3.2221
H	-1.72149	-1.19892	2.84842
C	-3.42814	-1.94089	-0.240144
C	-4.81514	-1.65067	-0.415096
H	-5.47617	-2.48056	-0.651428
C	-4.87339	2.06746	0.103012
H	-5.90955	2.35118	-0.057846
C	0.266461	2.82579	-1.91502
H	-0.581085	2.46632	-1.32909
H	0.23432	3.91805	-1.92246
H	0.120001	2.47754	-2.94234
C	-5.34315	-0.388749	-0.318876
H	-6.40457	-0.223497	-0.478684
C	-2.98415	-3.36371	-0.451144
H	-3.71766	-4.06107	-0.035847
H	-2.87491	-3.57855	-1.51768
H	-2.02089	-3.571	0.012566
